# Supplementary material for: Mus81-Mms4 endonuclease is an Esc2-STUbL-Cullin8 mitotic substrate impacting on genome integrity
Source: Nat Commun. 2020 Nov 12;11:5746. doi: 10.1038/s41467-020-19503-4 (PMC7665200; doi:10.1038/s41467-020-19503-4)
Supplement: Supplementary file 4 — Source Data [file 41467_2020_19503_MOESM4_ESM.xlsx]

## Sheet: Figure 1a
Figure 1a:
														quantification phospho-Mms4 of total [%]				quantification total Mms4 normalized to G1 [%]
									1	G1	no Tet				no Tet	Tet			no Tet	Tet
									2	30'	no Tet			G1	3.1886	5.47547		G1	100	100
150 kDa							unspecific band		3	45'	no Tet			30	4.9396	5.28808		30	91	118
									4	60'	no Tet			45	27.3093	32.0828		45	135	101
									5	75'	no Tet			60	53.2778	59.4918		60	142	48
100 kDa									6	105'	no Tet			75	58.1139	61.9893		75	114	30
									7	135'	no Tet			105	13.3962	12.8664		105	90	20
75 kDa									8	G1	Tet			135	11.4114	7.08353		135	88	18
									9	30'	Tet
									10	45'	Tet
									11	60'	Tet
									12	75'	Tet
									13	105'	Tet
									14	135'	Tet
50 kDa
37 kDa
75 kDa
							unrelated
							unrelated
							unrelated

## Sheet: Figure 1b
Figure 1b:
														quantification phospho-Mms4 of total [%]				quantification total Mms4 normalized to G1 [%]
									1	G1	ctrl				ctrl	MG132			ctrl	MG132
									2	30'	ctrl			G1	3.65796	5.0215		G1	100	100
									3	45'	ctrl			30	19.1345	27.16		30	62	72
									4	60'	ctrl			45	53.5021	57.071		45	69	81
							unrelated		5	75'	ctrl			60	70.0728	71.631		60	51	62
									6	135'	ctrl			75	66.825	55.952		75	51	58
									7	150'	ctrl			135	17.399	46.722		135	14	51
									8	G1	MG132			150	5.2221	40.938		150	9	43
									9	30'	MG132
150 kDa									10	45'	MG132
							unspecific band		11	60'	MG132
100 kDa									12	75'	MG132
									13	135'	MG132
75 kDa									14	150'	MG132
50 kDa
37 kDa
							unrelated
							unrelated
75 kDa

## Sheet: Figure 1c
Figure 1c:
														quantification phospho-Mms4 of total [%]				quantification phospho-Mms4 of total [%]
									1	G1	WT				WT	cim3-1			WT	cim3-1
							unspecific band		2	30'	WT			G1	1.296	42.23		G1	100	100
150 kDa									3	45'	WT			30	55.4685	40.59		30	115	88
									4	60'	WT			45	75.2947	47.658		45	112	107
100 kDa									5	75'	WT			60	53.669	48.38		60	72	96
75 kDa									6	105'	WT			75	45.7255	56.294		75	56	76
									7	120'	WT			105	30.6328	46.91		105	33	53
									8	G1	cim3-1			135	14.4327	48.62		135	13	37
									9	30'	cim3-1
									10	45'	cim3-1
									11	60'	cim3-1
									12	75'	cim3-1
									13	135'	cim3-1
									14	150'	cim3-1
							unrelated
50 kDa
37 kDa
							unrelated
							unrelated
							unrelated
75 kDa

## Sheet: Figure S2a
Figure S2a:
									1	ctrl
									2	lambda phosphatase
									3	lambda phosphatase +inhibitors
150 kDa
100 kDa
75 kDa

## Sheet: Figure S2b
Figure S2b:
														quantification phospho-Mms4 of total [%]				quantification total Mms4 normalized to G1 [%]
							unspecific band		1	G1	no Tet				no Tet	Tet			no Tet	Tet
150 kDa									2	30'	no Tet			G1	3.05106	4.2058		G1	100	100
									3	45'	no Tet			30	11.9664	11.754		30	89	92
100 kDa									4	60'	no Tet			45	41.5917	46.96		45	114	119
75 kDa									5	75'	no Tet			60	62.761	58.742		60	98	120
									6	105'	no Tet			75	52.6703	50.923		75	106	126
									7	135'	no Tet			105	5.16019	4.8003		105	113	114
									8	G1	Tet			135	1.9591	1.5901		135	104	130
									9	30'	Tet
									10	45'	Tet
									11	60'	Tet
									12	75'	Tet
									13	105'	Tet
									14	135'	Tet
50 kDa
37 kDa

## Sheet: Figure S2c
Figure S2c:
														quantification phospho-Mms4 of total [%]				quantification total Mms4 normalized to G1 [%]
							unspecific band		1	G1	MMS no Tet				no Tet	Tet			no Tet	Tet
									2	30'	MMS no Tet			G1	3.04816	3.2466		G1	100	100
150 kDa									3	45'	MMS no Tet			30	3.39205	4.4611		30	131	70
100 kDa									4	60'	MMS no Tet			45	4.15935	6.2251		45	151	62
75 kDa									5	75'	MMS no Tet			60	14.678	17.609		60	179	46
									6	135'	MMS no Tet			75	60.0946	61.741		75	186	47
									7	150'	MMS no Tet			135	13.4838	25.548		135	148	11
									8	G1	MMS Tet			150	7.5087	17.66		150	169	5
									9	30'	MMS Tet
									10	45'	MMS Tet
									11	60'	MMS Tet
									12	75'	MMS Tet
									13	135'	MMS Tet
									14	150'	MMS Tet
50 kDa
37 kDa
							unrelated

## Sheet: Figure S2d
Figure S2d:
														quantification phospho-Mms4 of total [%]
									1	G1	WT				WT	Cdc48-6
									2	30'	WT			G1	3.72143	39.638
									3	45'	WT			30	62.4228	35.898
									4	60'	WT			45	78.3581	31.595
									5	75'	WT			60	61.4385	61.357
									6	105'	WT			75	42.0867	77.777
							unrelated		7	120'	WT			105/135	28.4573	47.205
									8	G1	cdc48-6			135/150	26.1715	47.126
									9	30'	cdc48-6
									10	45'	cdc48-6
150 kDa							unspecific band		11	60'	cdc48-6
									12	75'	cdc48-6
100 kDa									13	135'	cdc48-6
75 kDa									14	150'	cdc48-6
							unrelated
							unrelated
50 kDa
37 kDa
							unrelated
75 kDa
							unrelated
							unrelated

## Sheet: Figure 2a
Figure 2a:
						NiPD (low exposure)
														150 kDa			1	no smt3 control
																	2	G1
150 kDa																	3	G2/M
														100 kDa			4	M
100 kDa														75 kDa			5	no PK control
75 kDa
							unrelated
50 kDa
37 kDa
							150kDa
							100kDa
							75kDa
							50kDa
							37 kDa
	Ponceau
250 kDa
150 kDa
100 kDa
75 kDa
50 kDa
37 kDa
25 kDa

## Sheet: Figure 2b
Figure 2b:
														quantification phospho-Mms4 of total [%]
									1	G1	WT				WT	slx5
									2	30'	WT			G1	4.28098	53.904
									3	45'	WT			30	20.3671	48.785
							unrelated		4	60'	WT			45	57.1437	47.632
									5	75'	WT			60	67.6691	59.179
									6	105'	WT			75	58.4192	66.367
									7	135'	WT			105'/150'	15.1476	50.198
									8	G1	slx5			135'/180'	6.63285	39.061
									9	30'	slx5
150 kDa							unspecific band		10	45'	slx5
									11	60'	slx5
100 kDa									12	75'	slx5
									13	150'	slx5
75 kDa									14	180'	slx5
50 kDa
37 kDa
							unrelated
							unrelated
75 kDa
							unrelated

## Sheet: Figure 2c
Figure 2c:
														quantification phospho-Mms4 of total [%]
							unrelated		1	G1	WT				WT	smt3KRall
									2	30'	WT			G1	5.70169	54.197
									3	45'	WT			30	21.6928	60.684
									4	60'	WT			45	58.0845	62.687
									5	75'	WT			60	74.8529	67.183
							unrelated		6	105'	WT			75	64.1806	75.759
									7	135'	WT			105'/150'	14.9449	56.544
									8	G1	smt3KRall			135'/180'	10.516	57.789
									9	30'	smt3KRall
									10	45'	smt3KRall
150 kDa							unspecific band		11	60'	smt3KRall
100 kDa									12	75'	smt3KRall
									13	150'	smt3KRall
75 kDa									14	180'	smt3KRall
							unrelated
50 kDa
37 kDa
							unrelated
							unrelated
							unrelated
							unrelated
75 kDa

[truncated: 25 more sheets: Figure 2d, Figure 2e, Figure 3a, Figure 3b, Figure 3c, Figure S3a, Figure S3b, Figure S3c, Figure 4a, Figure 4b, Figure S4a, Figure S4b, Figure 5a, Figure 5b, Figure S5b, Figure S6a, Figure S6b, Figure S7a, Figure S7b, Figure 6 …]
